# Supplementary material for: Fasting regulates EGR1 and protects from glucose- and dexamethasone-dependent sensitization to chemotherapy
Source: PLoS Biol. 2017 Mar 30;15(3):e2001951. doi: 10.1371/journal.pbio.2001951 (PMC5373519; doi:10.1371/journal.pbio.2001951)
Supplement: S1 Data — (XLSX) [file pbio.2001951.s006.xlsx]

## Sheet: Fig 1 
	Figure 1A LV Diastolioc volume					Figure 1B LV Systolioc volume					Figure 1C LV Thickness					Figure 1E Survival Dexa+DXR vs DXR					Figure 1H Survival Rapa+DXR vs DXR					Figure 1G Survival									Figure 1J Survival									Figure 1M Survival
	AL	STS	AL+DXR	STS+DXR		AL	STS	AL+DXR	STS+DXR		AL	STS	AL+DXR	STS+DXR		Animal#	Day of death (If any)	DXR	Dexa+DXR		Animal#	Day of death (If any)	DXR	Rapa+DXR		Animal#	Day of death (If any)	STS	Dexa+STS	Ad lib	Dexa	Ad lib+Ins	Dexa+Ins		Animal#	Day of death (If any)	STS	Rapa+STS	Ad lib	Rapa	Ad lib+Ins	Rapa+Ins		Animal#	Day of death (If any)	Ad lib	Ad lib + Glucose	STS	STS + Glucose
	88.2	73.1	48.42	121.468		61.63	56.43	19.345	54.465		2070.1	2457.2	1798.6	2128.7		1	7	1			1	7	1			1	20	0							1	20	0							1	9	1
	92.27	79.04	30.135	70.81		60.35	54.87	7.3475	22.7225		2176.7	2325.4	1886.5	2405.5		2	10	1			2	10	1			2	20	0							2	20	0							2	9	1
	92.64	84.57	47.845	39.7125		63.45	57.64	13.435	41		1934.3	2206.2	2537.9	2483.9		3	11	1			3	11	1			3	20	0							3	20	0							3	9	1
	90.54	85.67	42.14	75.31		60.76	58.76	12.87	44.8		2445	2368	1559.6	2487		4	12	1			4	12	1			4	20	0							4	20	0							4	46	0
	89.45	76.37	43.54	79.84							2253	1847	1467	1661.6		5	12	1			5	12	1			5	20	0							5	20	0							5	10	1
	88.45	67.45									2584.8	2854	1210	1894		6	15	1			6	15	1			6	20	0							6	20	0							6	1	1
		66.36									2250					7	20	0			7	20	0			7	20	0							7	20	0							7	1	1
	ANOVA (and Tukey post-analysis) was performed					ANOVA (and Tukey post-analysis) was performed					1954					8	20	0			8	20	0			8	20	0							8	20	0							8	7	1
											2587					11	7	1			11	7	1			9	20	0							9	20	0							9	1	1
											ANOVA (and Tukey post-analysis) was performed					12	8	1			12	8	1			10	20	0							10	20	0							10	1	1
																13	8	1			13	8	1																					11	9	1
																14	8	1			14	8	1			1	20		0						1	20		0						12	7	1
																15	8	1			15	8	1			2	20		0						2	20		0						13	7	1
	Figure 1K Glucose Levels										Figure 1L Glucose Levels					16	8	1			16	8	1			3	20		0						3	20		0						1	7		1
	Ad lib	Rapa	Dexa	Insulin	STS	STS + Rapa	STS + Dexa	Rapa + Ins	Dexa + Ins		Ad lib	Ad lib + Glucose	STS	STS + Glucose		17	8	1			17	8	1			4	20		0						4	20		0						2	8		1
	160	205	178	151	69	62	87	144	144		124	207	59	182		18	8	1			18	8	1			5	20		0						5	20		0						3	8		1
	165	179	218	128	71	72	66	179	167		170	253	79	254		19	9	1			19	9	1			6	20		0						6	20		0						4	8		1
	149	218	184	99	78	98	60	160	155		177	267	67	190		20	9	1			20	9	1			7	20		0						7	20		0						5	46		0
	165	186	148	130	68	101	69	198	174		176	270	64	140		21	20	0			21	20	0			8	20		0						8	20		0						6	46		0
	159	203	209	115	80	83	51	177	188		124	207	71	190		22	20	0			22	20	0			9	20		0						9	20		0						7	9		1
	166	187	217	120	70	74		170	155		180	275	88	250		23	20	0			23	20	0			10	20		0						10	20		0						8	46		0
	169	176	246	105	74	88		178	180		141	320	64	151		24	20	0			24	20	0			11	7		1															9	9		1
	179	202	220		94	100		174	170		170	257	95	220		25	10	1								12	8		1						1	7			1					10	46		0
	173	222	191		89	92					180	300	81	244		26	10	1			25	10	1			13	8		1						2	10			1					11	46		0
	169	197	193								170	257	54	140		27	8	1			26	10	1			14	20		0						3	11			1					12	1		1
	159	215	204								130	190	52	138		28	9	1			27	8	1			15	20		0						4	12			1					13	46		0
	152	185	241								145	271	24	148		29	9	1			28	9	1			16	20		0						5	12			1					14	9		1
	164	205	229								ANOVA (and Tukey post-analysis) was performed					30	9	1			29	9	1			17	20		0						6	15			1					15	10		1
	196	205	200													31	32	0			30	9	1			18	20		0						7	20			0					1	46			0
	161	221	221													32	32	0			31	32	0			19	20		0						8	20			0					2	46			0
	ANOVA (and Tukey post-analysis) was performed															33	32	0			32	32	0			20	20		0						11	7			1					3	46			0
																34	32	0			33	32	0			21	20		0						12	8			1					4	9			1
																35	7	1			34	32	0			22	20		0						13	8			1					5	46			0
																36	10	1			35	7	1			23	20		0						14	8			1					6	46			0
																37	10	1			36	10	1			24	20		0						15	8			1					7	46			0
	Figure 1I Glucose Levels			Figure 1F Glucose Levels												38	13	1			37	10	1												16	8			1					8	46			0
	Ad lib	Rapa		Ad lib	Dexa											39	32	0			38	13	1			1	7			1					17	8			1					9	46			0
	160	205		160	178											40	32	0			39	32	0			2	10			1					18	8			1					10	46			0
	165	179		165	218											41	32	0			40	32	0			3	11			1					19	9			1					11	46			0
	149	218		149	184											42	32	0			41	32	0			4	12			1					20	9			1					12	46			0
	165	186		165	148											43	32	0			42	32	0			5	12			1					21	20			0					13	46			0
	159	203		159	209											44	32	0			43	32	0			6	15			1					22	20			0					14	9			1
	166	187		166	217											45	22	1			44	32	0			7	20			0					23	20			0					1	8				1
	169	176		169	246											46	17	1			45	22	1			8	20			0					24	20			0					2	8				1
	179	202		179	220																46	17	1			11	7			1														3	8				1
	173	222		173	191											1	8		1							12	8			1					1	6				1				4	9				1
	169	197		169	193											2	8		1		1	10		1		13	8			1					2	8				1				5	46				0
	159	215		159	204											3	8		1		2	10		1		14	8			1					3	8				1				6	8				1
	152	185		152	241											4	8		1		3	11		1		15	8			1					4	8				1				7	11				1
	164	205		164	229											5	8		1		4	11		1		16	8			1					5	8				1				8	9				1
	196	205		196	200											6	8		1		5	12		1		17	8			1					6	12				1				9	11				1
	161	221		161	220											7	12		1		6	9		1		18	8			1					7	12				1				10	46				0
	Student’s t test was performed			Student’s t test was performed												8	12		1		7	12		1		19	9			1					8	12				1				11	10				1
																9	20		0		8	12		1		20	9			1					9	12				1				12	9				1
																10	7		1		9	13		1		21	20			0					10	20				0				13	11				1
																11	7		1		10	32		0		22	20			0					11	4				1				14	9				1
																12	7		1		11	9		1		23	20			0					12	5				1				15	11				1
																13	8		1		12	10		1		24	20			0					13	5				1				(0 represents live animals - 1 represents dead animals) log-rank test was performed
																14	8		1		13	10		1											14	5				1
																15	8		1		14	10		1		1	8				1				15	6				1
																16	8		1		15	12		1		2	8				1				16	7				1
																17	8		1		16	16		1		3	8				1				17	7				1
																18	9		1		17	20		1		4	8				1				18	7				1
																19	9		1		18	32		0		5	8				1				19	8				1
																20	9		1		19	9		1		6	8				1				20	8				1
																21	11		1		20	16		1		7	12				1				21	9				1
																22	11		1		21	17		1		8	12				1				22	9				1
																23	11		1		22	22		1		9	20				0				23	9				1
																(0 represents live animals - 1 represents dead animals) log-rank test was performed					(0 represents live animals - 1 represents dead animals) log-rank test was performed					10	7				1				24	9				1
																										11	7				1
																										12	7				1				1	12					1
																										13	8				1				2	20					0
																										14	8				1				3	20					0
																										15	8				1				4	20					0
																										16	8				1				5	20					0
																										17	8				1				6	20					0
																										18	9				1				7	20					0
																										19	9				1				8	20					0
																										20	9				1				9	20					0
																										21	11				1				10	20					0
																										22	11				1
																										23	11				1				1	12						1
																																			2	12						1
																										1	12					1			3	20						0
																										2	20					0			4	20						0
																										3	20					0			5	20						0
																										4	20					0			6	20						0
																										5	20					0			7	20						0
																										6	20					0			8	20						0
																										7	20					0			9	20						0
																										8	20					0			10	20						0
																										9	20					0			11	6						1
																										10	20					0			12	8						1
																																			13	9						1
																										1	20						0		14	9						1
																										2	7						1		15	10						1
																										3	8						1		16	11						1
																										4	9						1		17	12						1
																										5	9						1		18	15						1
																										6	9						1		19	16						1
																										7	9						1		20	18						1
																										8	20						0		21	20						0
																										9	10						1		22	20						0
																										10	11						1		23	20						0
																										11	20						0		24	20						0
																										12	20						0
																										13	20						0
																										14	16						1
																										(0 represents live animals - 1 represents dead animals) log-rank test was performed									(0 represents live animals - 1 represents dead animals) log-rank test was performed

## Sheet: Fig 2
	Figure 2C PKA Kinasa Activity			Figure 2D			Figure 2F				Figure 2K
	ad lib	STS		CTL	STS		-	H89	PKI		Empty	Egr1
	0.268817	0.248366		31.1178	18.9959		0.96	9.441	4.343		60.289	28.359
	0.248848	0.202899		36.6616	12.3361		1.032	9.4	3.299		67.814	39.314
	0.3096	0.233871		35.8006	17.4693		1.009	8.485	3.699		65.611	39.825
	0.425287	0.248175
	0.374233	0.281879
	0.496689	0.248366
	Student’s t test was performed			Student’s t test was performed			ANOVA (and Tukey post-analysis) was performed				Student’s t test was performed
	Figure 2E
		CTRL+DXR				STS+DXR
	siCTRL	63.5166	50.6739	63.668		44.357	27.644	40.837
	siPKA	28.7992	30.1491	25.4693		11.683	15.213	12.087
	ANOVA (and Tukey post-analysis) was performed
	Figure 2I
		Egr1+/+			Egr1-/-
	0	0	0	0	0	0	0
	24	31865.6	43315.6	56205.6	2201.6	2215.6	3023.6	Student’s t test was performed
	48	75445.6	94315.6	144786	7563.6	7027.6	9865.6	Student’s t test was performed
	Figure 2J
		Egr1+/+			Egr1-/-
	0	0	0	0	0	0	0
	24	4315.2	6509.2	9820.2	1363.2	1851.2	1072.2	Student’s t test was performed
	48	14610.2	25870.2	15020.2	2953.2	4411.2	1981.2	Student’s t test was performed

## Sheet: Fig 3
	Figure 3A			Figure 3B			Figure 3D			Figure 3E			Figure 3C
	AL	STS		AL	STS		AL	FMD		AL	FMD		AL	STS
	0.977	1.707		0.97	5.25		0.946	1.599		1.035	1.65		12.4651	14.3982
	0.932	1.638		1.056	5.095		1.039	1.825		0.909	1.64		11.2408	14.7869
	1.092	1.654		0.974	4.995		1.015	1.437		1.056	1.648		11.9086	13.3832
		2.175			3.749						1.582		10.9509	10.567
		2.28			3.719						1.508		12.386	10.8408
		2.153			3.521						1.525
	Student’s t test was performed			Student’s t test was performed			Student’s t test was performed			Student’s t test was performed			Student’s t test was performed
	Figure 3F					Figure 3G
	0	1	10	100		0	1	10	100
	0.73	2.485	2.788	3.722		0.937	1.753	1.706	2.477
	1.052	2.247	3.185	3.75		0.939	1.802	2.071	2.072
	1.219	2.843	3.858	4.687		1.125	1.632	1.927	2.407
	ANOVA (and Tukey post-analysis) was performed					ANOVA (and Tukey post-analysis) was performed					Figure 3H			Figure 3I
											siCTRL	siEgr1		siCTRL	siEgr1
											1.013	0.7587		0.60834	0.46916
	Figure 3K			Figure 3L							1.1193	0.4267		0.76698	0.47405
	0	0.1		0	0.1						0.9803	0.7308		0.778	0.35055
	36.497	20.71		36.497	14.54						1.0511	0.389		1.05582	0.49311
	28.693	24.67		28.693	19.49						1.0233	0.6178		0.9021	0.27944
	29.804	18.44		29.804	19.12						0.8125	0.6712		1.09912	0.28339
	39.582			39.582										1.29908	0.42916
	34.105			34.105										1.58726	0.5439
	38.105			38.105										0.90307	0.29116
	Student’s t test was performed			Student’s t test was performed							Student’s t test was performed			Student’s t test was performed

## Sheet: Fig 4
	Figure 4B				Figure 4H
	Glu 25mM	0	Glu 25mM+ C.C.			Saline			Met(50 mg/kg)
	1.16017	13.1928	0.952533		0	225	238	229	234	241	228	Student’s t test was performed
	0.860215	11.9519	1.45211		0.5	241	220	244	151	165	158	Student’s t test was performed
	1.02758	11.8953	1.20257		1	193	204	215	119	106	162	Student’s t test was performed
	ANOVA (and Tukey post-analysis) was performed				2	169	167	186	109	153	101	Student’s t test was performed
	Figure 4E
		GR								Control
	scr	68.5268	63.2254	68.0246	68.75	63.8393	67.6339	66.8527	68.9174	75.2776	76.98	74.5374	77.4981	86.0104	83.6418	77.4981	76.0178	Student’s t test was performed
	AMPKα1/2	87.5178	90.9415	91.5834	87.0899	88.3024	91.7261	88.873	94.7218	74.7204	83.8255	81.4467	78.5757	82.6622	87.1663	76.689	76.5474	Student’s t test was performed
	EGR1	105.56	90.215	93.4025	100.222	88.8065	93.699	89.2513	86.805	94.3651	67.9365	66.4286	67.9365	74.2064	68.5714	89.7619	70.3968	Student’s t test was performed
	Figure 4F
		GR								Control
	SCR	3.393	3.409	3.477	3.457	3.396	3.406	2.556	3.462	2.541	2.517	2.535	2.741	2.317	2.567	2.497	2.518	Student’s t test was performed
	AMPKa1/2	1.972	1.783	2.303	2.605	2.471	2.394	2.568	2.739	2.58	2.807	2.443	2.681	2.809	2.635	2.372	2.239	Student’s t test was performed
	EGR1	2.172	1.983	2.439	2.447	2.79	2.685	2.815	3.072	2.869	2.56	2.807	2.761	2.94	2.856	3.183	3.066	Student’s t test was performed
	Figure 4G
		Control				GR					DXR					DXR-GR
	scr	104.26	110.538	83.4081	101.794	94.2744	99.4571	91.8065	99.4571	115.005	41.2556	47.5336	42.3767	52.9148		70.0888	74.2843	72.0632	68.8549			ANOVA (and Tukey post-analysis) was performed
	αAMPKa1/2	95.6175	110.188	104.952	89.243	108.76	95.7185	92.0276	97.441	106.053	39.613	33.6938	37.564	33.9215	38.93	32.4803	39.8622	32.7264	31.7421	42.3228	31.4961	ANOVA (and Tukey post-analysis) was performed
	Figure 4K															Figure 4L
		CTRL+DXR			STS+DXR			Met+DXR									CTRL+DXR			Met+DXR
	siCTRL	37.0539	35.2369	43.0024	15.0439	6.0347	11.9195	24.7632	21.3984	18.9402	ANOVA (and Tukey post-analysis) was performed					siCTRL	63.5166	50.6739	63.668	20.5226	11.0913	16.9272	Student’s t test was performed
	siEgr1	53.8633	49.8404	56.3857	32.0356	16.4929	18.3323	41.1881	28.2376	36.4583	ANOVA (and Tukey post-analysis) was performed					siPKA	28.7992	30.1491	25.4693	13.1502	4.7209	8.8723	Student’s t test was performed
	Figure 4J
	Animal#	Day of death (If any)	Saline	Metformin
	1	25	0
	2	25	0
	3	10	1
	4	25	0
	5	13	1
	6	11	1
	7	8	1
	8	25	0
	1	25		0
	2	25		0
	3	25		0
	4	10		1
	5	25		0
	6	25		0
	7	10		1
	8	25		0
	(0 represents live animals - 1 represents dead animals) log-rank test was performed

## Sheet: Fig S2
	Figure S2A			Figure S2B			Figure S2D			Figure S2G
	CTRL	GR		CTRL	Metf		CTRL	Phen			Saline				Metformin
	0.991	8.159		0.991	2.702		0.957	3.747		Egr1	0.79749	0.965772	1.16082	1.07627	3.8613	3.69277	2.38801	2.63573	Student’s t test was performed
	0.947	7.87		0.947	2.624		1.043	3.714		Cat	0.791536	1.00777	1.03839	1.16277	3.1027	3.00872	2.7149	2.73517	Student’s t test was performed
	1.045	9.596		1.045	3.477		1.01	3.754		CuZnSOD	0.928733	1.08128	1.08599	0.903617	1.57537	1.68043	1.77401	1.71622	Student’s t test was performed
	1.017	9.246		1.017	3.343					MnSOD	1.03507	0.902965	1.10812	0.954314	2.2737	2.37812	1.99212	1.89732	Student’s t test was performed
	Student’s t test was performed			Student’s t test was performed			Student’s t test was performed
	Figure S2H											Figure S2C
		CTL			Met							Day	Saline								Metformin
	Egr1+/+	1.02545	1.0585	0.916049	26.5318	21.8669	24.7547	Student’s t test was performed				0	100	100	100	100	100	100	100	100	100	100	100	100	100	100	100	100	Student’s t test was performed
	Egr1-/-	0.310857	0.243937	0.233247	5.80202	5.04535	5.41327	Student’s t test was performed				1	97.7	95.3	95.2	96.9	96.2	91.3	90.4	93.3	97.4	99.4	95.8	99.5	98	95.2	97.5	95.7	Student’s t test was performed
												2	92.6	92.2	89.4	92.1	89.5	86.9	87.6	88	89.5	94.4	90.6	89.8	91.6	90.5	93	92	Student’s t test was performed
												3	90.2	86	84.7	87.4	83.8	82	80.3	84.7	86.9	91.5	85.9	85.5	89.1	88.9	87.6	90.4	Student’s t test was performed
	Figure S2I											4	88.4	87	83.6	85.9	81.9	80.9	78.4	85.3	86.4	91	85.3	86	86.6	88.9	82.6	87.8	Student’s t test was performed
		CTL			Met							5	84.7	83.4	77.8	81.7	77.6	78.1	77.5	82.3	83.2	90.4	84.8	86	85.1	87.8	80.1	83	Student’s t test was performed
	Egr1+/+	0.969752	1.20282	0.82743	27.6049	21.635	25.002	Student’s t test was performed				6	79.5	76.7	74.1	77.5	71.9	71	72.9	80.4	77	79.7	79.6	78	76.7	78.8	74.6	76.1	Student’s t test was performed
	Egr1-/-	0.228671	0.437785	0.117774	4.59683	4.01656	4.01894	Student’s t test was performed				7	73.5	72	70.4	72.8	65.7	66.7	74.8	72.2	73.8	77.4	75.4	73.1	73.8	74.6	70.6	72.9	Student’s t test was performed
												8	70.2	69.4	67.2	70.2	61.4	62.8		69.4	69.1	74	69.6	66.7	68.3	70.4	64.7	69.7	Student’s t test was performed
												9	67	66.8	63	70.2	57.1	60.1		69.4	67	77.4	67	64	65.3	68.3	61.7	70.7	Student’s t test was performed
	Figure S2J											10	69.3	65.8		69.1	55.2	57.4		71.8	67	78	63.9		62.4	69.3		67	Student’s t test was performed
		CTRL			Met							11	70.2	68.4		70.7	53.3			72.2	71.7	87	66		64.4	70.4		73.4	Student’s t test was performed
	Egr1+/+	1.15099	0.93885	0.910156	6.97367	9.49489	9.26276	Student’s t test was performed				12	78.1	67.4		78	51			72.2	70.2	87	66.5		64.4	72.5		74.5	Student’s t test was performed
	Egr1-/-	0.204922	0.253348	0.197313	2.50446	2.47963	2.41967	Student’s t test was performed				13	81.9	67.4		83.2				79.4	73.8	90.4	67.5		69.3	73		78.2	Student’s t test was performed
												14	83.7	71.5		88.5				81.8	77	93.8	73.3		75.2	82		82.4	Student’s t test was performed
												15	84.7	76.7		92.7				87.1	79.6	95.5	78.5		81.2	87.3		87.8	Student’s t test was performed
												16	86	84.5		93.7				91.4	82.7	94.9	81.2		86.6	90.5		89.4	Student’s t test was performed
	Figure S2F											17	86.5	87		92.1				91.9	83.2	94.4	83.2		86.6	91.5		91	Student’s t test was performed
	Time (h)	Egr1+/+			Egr1-/-							18	85.6	86.5		93.7				90.9
	0	0	0	0	0	0	0	Student’s t test was performed				19	86	89.1		95.3				91.9
	24	32410.7	39030.7	40660.7	2358.7	1813.7	2937.7	Student’s t test was performed				20	83.3	89.1		94.8				90.9
	48	88950.7	108291	111291	6872.7	5807.7	8715.7	Student’s t test was performed				21	83.7	89.6		92.1				91.9	83.2	92.1	87.4		79.7	88.4		91	Student’s t test was performed
												22	85.6	90.2		92.7				91.4	83.2	95.5	89.5		80.2	87.8		89.9	Student’s t test was performed
												23	86	91.2		94.2				90.9	83.8	92.7	88		80.2	88.9		92.6	Student’s t test was performed
												24	86	91.7		95.8				92.3	81.7	91	85.9		78.2	86.2		88.3	Student’s t test was performed
												25	84.7	92.7		95.3				88.5

## Sheet: Fig S3
	Figure S3B			Figure S3C			Figure S3D
	AL	FMD		AL	FMD		AL	FMD
	1.08	2.41		0.997	9.041		0.997	4.916
	0.93	2.5		1.003	9.642		1.003	5.079
	0.97	2.43		1.025	9.035		1.025	4.879
	1.03	2.41		0.975			0.975
	Student’s t test was performed			Student’s t test was performed			Student’s t test was performed
	Figure S3E			Figure S3F			Figure S3G
	AL	FMD		AL	FMD		AL	FMD
	1	3.71		1.033	9.23		1.131	6.903
	1	3.85		1.296	11.196		1.058	7.47
	1.06	3.79		0.811	10.153		0.862	7.31
	0.94			0.86			0.949
	Student’s t test was performed			Student’s t test was performed			Student’s t test was performed

## Sheet: Fig S5
	Figure S5A
		CTRL			H89
	Egr1+/+	0.967433	0.944053	1.08852	4.5119	3.6854	3.23913	Student’s t test was performed
	Egr1-/-	0.736834	0.838721	0.639869	1.8224	1.86423	1.9393	Student’s t test was performed
	Figure S5B
		CTL			H-89
	Egr1+/+	0.928689	1.06343	1.00789	13.6218	17.3838	16.0679	Student’s t test was performed
	Egr1-/-	0.262425	0.956644	0.372483	6.21435	5.21011	6.14194	Student’s t test was performed
	Figure S5C
		CTL			H-89
	Egr1+/+	0.94757	0.790921	1.26151	14.6835	16.557	15.4252	Student’s t test was performed
	Egr1-/-	0.149488	0.3789	0.455051	7.64067	7.97635	6.771	Student’s t test was performed
	Figure S5D
		CTRL			GR
	Egr1+/+	0.978723	1.08716	0.934111	4.85472	4.72203	4.56509	Student’s t test was performed
	Egr1-/-	0.477145	0.395127	0.431229	2.27225	2.22786	2.1208	Student’s t test was performed
	Figure S5E
		CTL			GD
	Egr1+/+	0.926807	1.0402	1.03299	24.36	21.315	22.4878	Student’s t test was performed
	Egr1-/-	0.388949	0.479899	0.435821	11.095	7.62529	7.64422	Student’s t test was performed
	Figure S5F
		CTL			GD
	Egr1+/+	1.07306	1.17471	0.752234	23.7353	19.3635	17.451	Student’s t test was performed
	Egr1-/-	0.605771	0.617232	0.646838	9.78921	5.48912	8.31128	Student’s t test was performed
		Figure S5G			Figure S5H			Figure S5I
		Egr1+/+	Egr1-/-		Egr1+/+	Egr1-/-		Egr1+/+	Egr1-/-
		1.087	0.370752		112.059	123.286		189	12.7259
		0.981	0.343789		132.581	126.687		178.853	10.1479
		0.904	0.337048		146.956	131.293		173.409	8.21147
		0.849	0.355023
		0.794	0.330307
		0.785	0.323566
		1.344	0.292108
		1.161	0.280873
		1.096	0.278626
		Student’s t test was performed			Student’s t test was performed			Student’s t test was performed
